# Supplementary material for: The human disease-associated gene ZNFX1 controls inflammation through inhibition of the NLRP3 inflammasome
Source: EMBO J. 2024 Sep 27;43(22):9. doi: 10.1038/s44318-024-00236-9 (PMC11574294; doi:10.1038/s44318-024-00236-9)
Supplement: Supplementary file 6 — Movie EV4 [file 44318_2024_236_MOESM6_ESM.zip]

Archive with 5 entries (4 files):
- Movie EV4/
- Movie EV4/Movie EV4 legends_final_submission_V2.docx
- __MACOSX/Movie EV4/._Movie EV4 legends_final_submission_V2.docx
- Movie EV4/Movie EV4_Merge.mp4
- __MACOSX/Movie EV4/._Movie EV4_Merge.mp4
