# Supplementary material for: The human disease-associated gene ZNFX1 controls inflammation through inhibition of the NLRP3 inflammasome
Source: EMBO J. 2024 Sep 27;43(22):9. doi: 10.1038/s44318-024-00236-9 (PMC11574294; doi:10.1038/s44318-024-00236-9)
Supplement: Supplementary file 10 — Source data Fig. 4 [file 44318_2024_236_MOESM10_ESM.zip]

Archive with 122 entries (117 files):
- Figure 4_final_submission_V3/
- __MACOSX/._Figure 4_final_submission_V3
- Figure 4_final_submission_V3/Figure 4E/
- __MACOSX/Figure 4_final_submission_V3/._Figure 4E
- Figure 4_final_submission_V3/source data of Figure 4D.xlsx
- __MACOSX/Figure 4_final_submission_V3/._source data of Figure 4D.xlsx
- Figure 4_final_submission_V3/Figure 4C/
- __MACOSX/Figure 4_final_submission_V3/._Figure 4C
- Figure 4_final_submission_V3/source data of Figure 4H.xlsx
- __MACOSX/Figure 4_final_submission_V3/._source data of Figure 4H.xlsx
- Figure 4_final_submission_V3/.DS_Store
- __MACOSX/Figure 4_final_submission_V3/._.DS_Store
- Figure 4_final_submission_V3/source data of Figure 4B.xlsx
- __MACOSX/Figure 4_final_submission_V3/._source data of Figure 4B.xlsx
- Figure 4_final_submission_V3/Figure 4A/
- __MACOSX/Figure 4_final_submission_V3/._Figure 4A
- Figure 4_final_submission_V3/Figure 4G/
- __MACOSX/Figure 4_final_submission_V3/._Figure 4G
- Figure 4_final_submission_V3/source data of Figure 4F.xlsx
- __MACOSX/Figure 4_final_submission_V3/._source data of Figure 4F.xlsx
- Figure 4_final_submission_V3/Figure 4E/KO1 ZNFX1-GFP.tif
- __MACOSX/Figure 4_final_submission_V3/Figure 4E/._KO1 ZNFX1-GFP.tif
- Figure 4_final_submission_V3/Figure 4E/KO2 ZNFX1-GFP.tif
- __MACOSX/Figure 4_final_submission_V3/Figure 4E/._KO2 ZNFX1-GFP.tif
- Figure 4_final_submission_V3/Figure 4E/KO2 mMaroon1-ASC.tif
- __MACOSX/Figure 4_final_submission_V3/Figure 4E/._KO2 mMaroon1-ASC.tif
- Figure 4_final_submission_V3/Figure 4E/KO1 Merge.tif
- __MACOSX/Figure 4_final_submission_V3/Figure 4E/._KO1 Merge.tif
- Figure 4_final_submission_V3/Figure 4E/KO2 NLRP3-mCherry.tif
- __MACOSX/Figure 4_final_submission_V3/Figure 4E/._KO2 NLRP3-mCherry.tif
- Figure 4_final_submission_V3/Figure 4E/KO1 mMaroon1-ASC.tif
- __MACOSX/Figure 4_final_submission_V3/Figure 4E/._KO1 mMaroon1-ASC.tif
- Figure 4_final_submission_V3/Figure 4E/KO2 Merge .tif
- __MACOSX/Figure 4_final_submission_V3/Figure 4E/._KO2 Merge .tif
- Figure 4_final_submission_V3/Figure 4E/KO1 NLRP3-mCherry.tif
- __MACOSX/Figure 4_final_submission_V3/Figure 4E/._KO1 NLRP3-mCherry.tif
- Figure 4_final_submission_V3/Figure 4C/KO NLRP3.tif
- __MACOSX/Figure 4_final_submission_V3/Figure 4C/._KO NLRP3.tif
- Figure 4_final_submission_V3/Figure 4C/RE NLRP3.tif
- __MACOSX/Figure 4_final_submission_V3/Figure 4C/._RE NLRP3.tif
- Figure 4_final_submission_V3/Figure 4C/OE ZNFX1-GFP.tif
- __MACOSX/Figure 4_final_submission_V3/Figure 4C/._OE ZNFX1-GFP.tif
- Figure 4_final_submission_V3/Figure 4C/KO TGN46.tif
- __MACOSX/Figure 4_final_submission_V3/Figure 4C/._KO TGN46.tif
- Figure 4_final_submission_V3/Figure 4C/KO ZNFX1-GFP.tif
- __MACOSX/Figure 4_final_submission_V3/Figure 4C/._KO ZNFX1-GFP.tif
- Figure 4_final_submission_V3/Figure 4C/RE TGN46.tif
- __MACOSX/Figure 4_final_submission_V3/Figure 4C/._RE TGN46.tif
- Figure 4_final_submission_V3/Figure 4C/KO Merge.tif
- __MACOSX/Figure 4_final_submission_V3/Figure 4C/._KO Merge.tif
- Figure 4_final_submission_V3/Figure 4C/RE Merge.tif
- __MACOSX/Figure 4_final_submission_V3/Figure 4C/._RE Merge.tif
- Figure 4_final_submission_V3/Figure 4C/RE ZNFX1-GFP.tif
- __MACOSX/Figure 4_final_submission_V3/Figure 4C/._RE ZNFX1-GFP.tif
- Figure 4_final_submission_V3/Figure 4C/WT NLRP3.tif
- __MACOSX/Figure 4_final_submission_V3/Figure 4C/._WT NLRP3.tif
- Figure 4_final_submission_V3/Figure 4C/OE TGN46.tif
- __MACOSX/Figure 4_final_submission_V3/Figure 4C/._OE TGN46.tif
- Figure 4_final_submission_V3/Figure 4C/OE Merge.tif
- __MACOSX/Figure 4_final_submission_V3/Figure 4C/._OE Merge.tif
- Figure 4_final_submission_V3/Figure 4C/WT Merge.tif
- __MACOSX/Figure 4_final_submission_V3/Figure 4C/._WT Merge.tif
- Figure 4_final_submission_V3/Figure 4C/WT TGN46.tif
- __MACOSX/Figure 4_final_submission_V3/Figure 4C/._WT TGN46.tif
- Figure 4_final_submission_V3/Figure 4C/WT ZNFX1-GFP.tif
- __MACOSX/Figure 4_final_submission_V3/Figure 4C/._WT ZNFX1-GFP.tif
- Figure 4_final_submission_V3/Figure 4C/OE NLRP3.tif
- __MACOSX/Figure 4_final_submission_V3/Figure 4C/._OE NLRP3.tif
- Figure 4_final_submission_V3/Figure 4A/Nig 60 TGN46.tif
- __MACOSX/Figure 4_final_submission_V3/Figure 4A/._Nig 60 TGN46.tif
- Figure 4_final_submission_V3/Figure 4A/Nig 60 Merge.tif
- __MACOSX/Figure 4_final_submission_V3/Figure 4A/._Nig 60 Merge.tif
- Figure 4_final_submission_V3/Figure 4A/Nig 30 ZNFX1-GFP.tif
- __MACOSX/Figure 4_final_submission_V3/Figure 4A/._Nig 30 ZNFX1-GFP.tif
- Figure 4_final_submission_V3/Figure 4A/Mock ZNFX1-GFP.tif
- __MACOSX/Figure 4_final_submission_V3/Figure 4A/._Mock ZNFX1-GFP.tif
- Figure 4_final_submission_V3/Figure 4A/Nig 60 ZNFX1-GFP.tif
- __MACOSX/Figure 4_final_submission_V3/Figure 4A/._Nig 60 ZNFX1-GFP.tif
- Figure 4_final_submission_V3/Figure 4A/Nig 30 Merge .tif
- __MACOSX/Figure 4_final_submission_V3/Figure 4A/._Nig 30 Merge .tif
- Figure 4_final_submission_V3/Figure 4A/Nig 30 TGN36.tif
- __MACOSX/Figure 4_final_submission_V3/Figure 4A/._Nig 30 TGN36.tif
- Figure 4_final_submission_V3/Figure 4A/Nig 30 NLRP3-mCherry.tif
- __MACOSX/Figure 4_final_submission_V3/Figure 4A/._Nig 30 NLRP3-mCherry.tif
- Figure 4_final_submission_V3/Figure 4A/Mock NLRP3-mCherry.tif
- __MACOSX/Figure 4_final_submission_V3/Figure 4A/._Mock NLRP3-mCherry.tif
- Figure 4_final_submission_V3/Figure 4A/Nig 60 NLRP3-mCherry.tif
- __MACOSX/Figure 4_final_submission_V3/Figure 4A/._Nig 60 NLRP3-mCherry.tif
- Figure 4_final_submission_V3/Figure 4A/Mock TGN46.tif
- __MACOSX/Figure 4_final_submission_V3/Figure 4A/._Mock TGN46.tif
- Figure 4_final_submission_V3/Figure 4A/Mock Merge.tif
- __MACOSX/Figure 4_final_submission_V3/Figure 4A/._Mock Merge.tif
- Figure 4_final_submission_V3/Figure 4G/LPS+dA dT ASC.tif
- __MACOSX/Figure 4_final_submission_V3/Figure 4G/._LPS+dA dT ASC.tif
- Figure 4_final_submission_V3/Figure 4G/Mock GFP-ZNFX1.tif
- __MACOSX/Figure 4_final_submission_V3/Figure 4G/._Mock GFP-ZNFX1.tif
- Figure 4_final_submission_V3/Figure 4G/LPS+Nig GFP-ZNFX1.tif
- __MACOSX/Figure 4_final_submission_V3/Figure 4G/._LPS+Nig GFP-ZNFX1.tif
- Figure 4_final_submission_V3/Figure 4G/LPS+Salm Merge.tif
- __MACOSX/Figure 4_final_submission_V3/Figure 4G/._LPS+Salm Merge.tif
- Figure 4_final_submission_V3/Figure 4G/LPS+Nig ASC.tif
- __MACOSX/Figure 4_final_submission_V3/Figure 4G/._LPS+Nig ASC.tif
- Figure 4_final_submission_V3/Figure 4G/MDP Merge.tif
- __MACOSX/Figure 4_final_submission_V3/Figure 4G/._MDP Merge.tif
- Figure 4_final_submission_V3/Figure 4G/MDP ASC.tif
- __MACOSX/Figure 4_final_submission_V3/Figure 4G/._MDP ASC.tif
- Figure 4_final_submission_V3/Figure 4G/LPS+dA dT Merge.tif
- __MACOSX/Figure 4_final_submission_V3/Figure 4G/._LPS+dA dT Merge.tif
- Figure 4_final_submission_V3/Figure 4G/LPS+dA dT GFP-ZNFX1.tif
- __MACOSX/Figure 4_final_submission_V3/Figure 4G/._LPS+dA dT GFP-ZNFX1.tif
- Figure 4_final_submission_V3/Figure 4G/LPS+Salm ASC.tif
- __MACOSX/Figure 4_final_submission_V3/Figure 4G/._LPS+Salm ASC.tif
- Figure 4_final_submission_V3/Figure 4G/LPS+Salm GFP-ZNFX1.tif
- __MACOSX/Figure 4_final_submission_V3/Figure 4G/._LPS+Salm GFP-ZNFX1.tif
- Figure 4_final_submission_V3/Figure 4G/LPS+Nig Merge.tif
- __MACOSX/Figure 4_final_submission_V3/Figure 4G/._LPS+Nig Merge.tif
- Figure 4_final_submission_V3/Figure 4G/MDP GFP-ZNFX1.tif
- __MACOSX/Figure 4_final_submission_V3/Figure 4G/._MDP GFP-ZNFX1.tif
- Figure 4_final_submission_V3/Figure 4G/Mock ASC.tif
- __MACOSX/Figure 4_final_submission_V3/Figure 4G/._Mock ASC.tif
- Figure 4_final_submission_V3/Figure 4G/Mock Merge.tif
- __MACOSX/Figure 4_final_submission_V3/Figure 4G/._Mock Merge.tif
