# Supplementary material for: The human disease-associated gene ZNFX1 controls inflammation through inhibition of the NLRP3 inflammasome
Source: EMBO J. 2024 Sep 27;43(22):9. doi: 10.1038/s44318-024-00236-9 (PMC11574294; doi:10.1038/s44318-024-00236-9)
Supplement: Supplementary file 10 — Source data Fig. 4 [file 44318_2024_236_MOESM10_ESM.zip › Figure 4_final_submission_V3/source data of Figure 4F.xlsx]

## Sheet: Sheet1
Title: source data of Figure 4F
	KO1				KO2
Cells containing ASC specks co located with ZNFX1 (%)	100	100	100	100	100	100	100	100
