# Supplementary material for: The human disease-associated gene ZNFX1 controls inflammation through inhibition of the NLRP3 inflammasome
Source: EMBO J. 2024 Sep 27;43(22):9. doi: 10.1038/s44318-024-00236-9 (PMC11574294; doi:10.1038/s44318-024-00236-9)
Supplement: Supplementary file 14 — EV Appendix items Source data [file 44318_2024_236_MOESM14_ESM.zip]

Archive with 30 entries (29 files):
- EV Appendix items Source Data/
- __MACOSX/._EV Appendix items Source Data
- EV Appendix items Source Data/Appendix Fig. S5.rar
- __MACOSX/EV Appendix items Source Data/._Appendix Fig. S5.rar
- EV Appendix items Source Data/Appendix Fig. S4.rar
- __MACOSX/EV Appendix items Source Data/._Appendix Fig. S4.rar
- EV Appendix items Source Data/Appendix Fig. S3.rar
- __MACOSX/EV Appendix items Source Data/._Appendix Fig. S3.rar
- EV Appendix items Source Data/Appendix Fig. S2.rar
- __MACOSX/EV Appendix items Source Data/._Appendix Fig. S2.rar
- EV Appendix items Source Data/Appendix Fig. S1.rar
- __MACOSX/EV Appendix items Source Data/._Appendix Fig. S1.rar
- EV Appendix items Source Data/Figure EV4.rar
- __MACOSX/EV Appendix items Source Data/._Figure EV4.rar
- EV Appendix items Source Data/Figure EV5.rar
- __MACOSX/EV Appendix items Source Data/._Figure EV5.rar
- EV Appendix items Source Data/Figure EV1.rar
- __MACOSX/EV Appendix items Source Data/._Figure EV1.rar
- EV Appendix items Source Data/Figure EV2.rar
- __MACOSX/EV Appendix items Source Data/._Figure EV2.rar
- EV Appendix items Source Data/Figure EV3.rar
- __MACOSX/EV Appendix items Source Data/._Figure EV3.rar
- EV Appendix items Source Data/Movie EV2.rar
- __MACOSX/EV Appendix items Source Data/._Movie EV2.rar
- EV Appendix items Source Data/Movie EV3.rar
- __MACOSX/EV Appendix items Source Data/._Movie EV3.rar
- EV Appendix items Source Data/Movie EV1.rar
- __MACOSX/EV Appendix items Source Data/._Movie EV1.rar
- EV Appendix items Source Data/Movie EV4.rar
- __MACOSX/EV Appendix items Source Data/._Movie EV4.rar
